# Supplementary material for: Measuring Stereotypes in Interprofessional Education: A Pilot High-Fidelity Simulation Study Among Postgraduate Nursing and Physician Students in a Spanish University
Source: Healthcare (Basel). 2024 Dec 5;12(23):2449. doi: 10.3390/healthcare12232449 (PMC11641475; doi:10.3390/healthcare12232449)
Supplement: Supplementary file 1 [file healthcare-12-02449-s001.zip]

Archive with 1 entries (1 files):
- healthcare-3251208-supplementary.pdf
